# Supplementary material for: Evolving the Era of 5D Ultrasound? A Systematic Literature Review on the Applications for Artificial Intelligence Ultrasound Imaging in Obstetrics and Gynecology
Source: J Clin Med. 2023 Oct 29;12(21):6833. doi: 10.3390/jcm12216833 (PMC10649694; doi:10.3390/jcm12216833)
Supplement: Supplementary file 1 [file jcm-12-06833-s001.zip]

Archive with 1 entries (1 files):
- jcm-2651594-supplementary.pdf
